# Supplementary material for: Semen Protein CRISP3 Promotes Reproductive Performance of Boars through Immunomodulation
Source: Int J Mol Sci. 2024 Feb 14;25(4):2264. doi: 10.3390/ijms25042264 (PMC10889302; doi:10.3390/ijms25042264)
Supplement: Supplementary file 1 [file ijms-25-02264-s001.zip]

Archive with 1 entries (1 files):
- ijms-2864053-supplementary.pdf
